# Supplementary material for: A Cross-Border Biorisk Toolkit for Healthcare Professionals
Source: Int J Environ Res Public Health. 2024 Sep 23;21(9):1261. doi: 10.3390/ijerph21091261 (PMC11431820; doi:10.3390/ijerph21091261)
Supplement: Supplementary file 1 [file ijerph-21-01261-s001.zip]

Archive with 6 entries (6 files):
- Fig S1_EU Emergency Assistance in cross-border cooperation.tif
- Fig S2_Technical recommendations for cross-border transport of patient with HID.tif
- Fig S3_General recommendations for patient transport during pandemic crisis.tif
- Fig S4_Sample handling guidelines_fixed.tif
- Fig S5_Workflow for data management and communication of deployed lab during cross-border operation.tif
- Supplementary material S6_Document database.pdf
